# Supplementary material for: Xeomin®, a Commercial Formulation of Botulinum Neurotoxin Type A, Promotes Regeneration in a Preclinical Model of Spinal Cord Injury
Source: Toxins (Basel). 2023 Mar 28;15(4):248. doi: 10.3390/toxins15040248 (PMC10142820; doi:10.3390/toxins15040248)
Supplement: Supplementary file 1 [file toxins-15-00248-s001.zip]

Archive with 2 entries (2 files):
- Video-S1.mp4
- Video-S2.mp4
